# Supplementary material for: Automating surgical procedure extraction for society of surgeons adult cardiac surgery registry using pretrained language models
Source: JAMIA Open. 2024 Jul 24;7(3):ooae054. doi: 10.1093/jamiaopen/ooae054 (PMC11268872; doi:10.1093/jamiaopen/ooae054)
Supplement: ooae054_Supplementary_Data [file ooae054_supplementary_data.zip]

Archive with 4 entries (4 files):
- supp_table1.csv
- supp_table2.csv
- auto_procs_wAI_JAMIA_supplemental_v2.docx
- supp_figure1.png
