# Supplementary material for: Automating surgical procedure extraction for society of surgeons adult cardiac surgery registry using pretrained language models
Source: JAMIA Open. 2024 Jul 24;7(3):ooae054. doi: 10.1093/jamiaopen/ooae054 (PMC11268872; doi:10.1093/jamiaopen/ooae054)
Supplement: ooae054_Supplementary_Data [file ooae054_supplementary_data.zip › supp_table1.csv]

Variable Name	STS V2.61 Definition	STS V2.73 Definition	STS V2.81 Definition	STS V2.9 Definition	STS V4.2 Definition
Common Surgeries
SP_TV_Native	Tricuspid valve replacement or Tricuspid valve explant	Tricuspid valve replacement or Tricuspid valve explant	Tricuspid valve replacement or Tricuspid valve explant	Tricuspid valve replacement or Tricuspid valve explant	Tricuspid valve replacement or Tricuspid valve explant
SP_MV_Native		Mitral valve replacement or mitral explant or Mitral procedure	Mitral valve replacement or mitral explant or Mitral procedure	Mitral valve replacement or mitral explant or Mitral procedure or surgical prosthetic valve intervention	Mitral valve replacement or mitral explant or Mitral procedure or surgical prosthetic valve intervention
SP_Cardiac_Valve_Any	Indicate whether a surgical procedure was done on the Aortic, Mitral, Tricuspid or Pulmonic valves.	Indicate whether a surgical procedure was done on the Aortic, Mitral, Tricuspid or Pulmonic valves.	Indicate whether a surgical procedure was done on the Aortic, Mitral, Tricuspid or Pulmonic valves.	Indicate whether a surgical procedure was done on the Aortic, Mitral, Tricuspid or Pulmonic valves.	Indicate whether a surgical procedure was done on the Aortic, Mitral, Tricuspid or Pulmonic valves.
SP_MV_Surgery	Indicate whether a surgical procedure was done or not done on the Mitral Valve. Select one of the following: a. No b. Annuloplasty only c. Replacement d. Reconstruction with Annuloplasty e. Reconstruction without Annuloplasty	Indicate the type of procedure that was performed on the mitral valve. 1 Repair 2 Replacement	Indicate whether a mitral valve procedure was performed.	Indicate whether a mitral valve procedure was performed.	Indicate whether a mitral valve procedure was performed.
SP_CABG	Indicate whether coronary artery bypass grafting was done.	Indicate whether coronary artery bypass grafting was done.	Indicate whether coronary artery bypass grafting was done.	Indicate whether coronary artery bypass grafting was done.	Indicate whether coronary artery bypass grafting was done.
SP_AV_Surgery	Indicate whether a surgical procedure was done or not done on the Aortic Valve. Select one of the following: a. No b. Replacement c. Repair/Reconstruction d. Root Reconstruction with Valve Conduit e. Replacement + Aortic Graft Conduit (not a valve conduit) f. Root Reconstruction w/ Valve Sparing g. Resuspension Aortic Valve with Replacement of Ascending aorta h. Resuspension Aortic Valve without …	Indicate whether an aortic valve procedure was performed.	Indicate whether an aortic valve procedure was performed.	Indicate whether an aortic valve procedure was performed.	Indicate if a procedure was performed on the aortic valve or aortic root.
SP_MV_Replacement	Indicate whether a surgical procedure was done or not done on the Mitral Valve. Select one of the following: c. Replacement	Indicate the type of procedure that was performed on the mitral valve. 2 Replacement	Indicate the type of procedure that was performed on the mitral valve. 2 Replacement	Indicate the type of procedure that was performed on the mitral valve. 2 Replacement	Indicate the type of procedure that was performed on the mitral valve. 2 Replacement
SP_AV_Replacement	Indicate whether a surgical procedure was done or not done on the Aortic Valve. Select one of the following: b. Replacement	Indicate procedure performed on aortic valve and/or ascending aorta. 1 Replacement	Indicate the type of procedure that was performed on the aortic valve and/or ascending aorta. 1 Replacement	Indicate the type of procedure that was performed on the aortic valve and/or ascending aorta. 1 Replacement	Indicate the procedure performed on the aortic valve. 2 Replacement
SP_TV_Surgery	Indicate whether a surgical procedure was done or not done on the Tricuspid Valve. Select one of the following: a. No b. Annuloplasty Only c. Replacement d. Reconstruction with Annuloplasty e. Reconstruction without Annuloplasty f. Valvectomy	Indicate whether a surgical procedure was done or not done on the Tricuspid Valve.	Indicate whether a tricuspid valve procedure was performed.	Indicate whether a tricuspid valve procedure was performed.	Indicate whether a tricuspid valve procedure was performed.
SP_PV_Replacement	Indicate whether a surgical procedure was done or not done on the Pulmonic Valve. Select one of the following: b. Replacement	Indicate whether a surgical procedure was done or not done on the Pulmonic Valve. 2 Replacement	Indicate the type of procedure that was performed on the pulmonic valve. 2 Replacement	Indicate the type of procedure that was performed on the pulmonic valve. 2 Replacement	Indicate the type of procedure that was performed on the pulmonic valve. 2 Replacement
SP_MV_Repair	Indicate whether a surgical procedure was done or not done on the Mitral Valve. Select one of the following: Repair	Indicate the type of procedure that was performed on the mitral valve. 1 Repair	Indicate the type of procedure that was performed on the mitral valve. 1 Repair	Indicate the type of procedure that was performed on the mitral valve. 1 Repair	Indicate the type of procedure that was performed on the mitral valve. 1 Repair
SP_AV_Native			Aortic valve replacement or Aortic valve replacement transcatheter or Aortic valve explant	Aortic valve replacement or Aortic valve replacement transcatheter or Aortic valve explant	Aortic valve replacement or Aortic valve replacement transcatheter or Aortic valve explant or Aortic valve intervention
SP_TAVR		Indicate whether the aortic valve repair procedure included placement of a transcatheter valve.	Indicate whether the aortic valve replacement was done using a transcatheter valve device.	Indicate whether the aortic valve replacement was done using a transcatheter valve device.	Indicate if a transcatheter aortic valve replacement was performed.
SP_MV_Annuloplasty	Indicate whether a surgical procedure was done or not done on the Mitral Valve. Select one of the following: b. Annuloplasty only	Indicate whether the mitral valve repair procedure included an annuloplasty.	Indicate whether the mitral valve repair procedure included an annuloplasty.	Indicate whether the mitral valve repair procedure included an annuloplasty.	Indicate the type of repair to the mitral valve. If more than one repair type was performed, select all that apply. 1 Annuloplasty
SP_MV_Implant_Type_Annuloplasty_Device			Indicate the type of mitral valve or valve device implanted. 5 Annuloplasty device	Indicate the type of mitral valve or valve device implanted. 5 Annuloplasty device	Indicate the type of mitral valve or valve device implanted. 5 Annuloplasty Ring Surgical 8 Annuloplasty without ring (pericardial or suture) 11 Annuloplasty Ring Transcatheter
SP_TV_Repair	Indicate whether a surgical procedure was done or not done on the Tricuspid Valve. Select one of the following: b. Annuloplasty Only d. Reconstruction with Annuloplasty e. Reconstruction without Annuloplasty	Indicate whether a surgical procedure was done or not done on the Tricuspid Valve. 2 Annuloplasty Only 4 Reconstruction with Annuloplasty 5 Reconstruction without Annuloplasty	Indicate the type of procedure that was performed on the tricuspid valve. 2 Annuloplasty Only 4 Reconstruction with Annuloplasty 5 Reconstruction without Annuloplasty	Indicate whether tricuspid repair was performed	Indicate the type of tricuspid procedure performed. 1 Repair
SP_TV_Annuloplasty	Indicate whether a surgical procedure was done or not done on the Tricuspid Valve. Select one of the following: b. Annuloplasty Only	Indicate whether a surgical procedure was done or not done on the Tricuspid Valve. 2 Annuloplasty Only	Indicate the type of procedure that was performed on the tricuspid valve. 2 Annuloplasty Only	Indicate whether the tricuslpd repair included an annuloplasty	Indicate the type of tricuspid valve repair surgery. If more than one repair type was performed, choose all that apply 1 Annuloplasty
SP_Aorta_Surgery	Indicate whether a surgical procedure was done or not done on the Aortic Valve. Select one of the following: a. No b. Replacement c. Repair/Reconstruction d. Root Reconstruction with Valve Conduit e. Replacement + Aortic Graft Conduit (not a valve conduit) f. Root Reconstruction w/ Valve Sparing g. Resuspension Aortic Valve with Replacement of Ascending aorta h. Resuspension Aortic Valve without …	Indicate the type of aortic procedure performed in conjunction with another procedure or as the primary procedure. 1 None 2 Aneurysm 3 Dissection (including intramural hematoma) 4 Trauma 5 Coarctation 6 Other	Indicate whether a procedure was performed on the aorta.	Indicate whether a procedure was performed on the aorta.	Indicate whether a procedure was performed on the aorta.
SP_Aorta_Major_Proc	Indicate whether the patient underwent an aortic aneurysm repair either in conjunction with, or as the primary surgical procedure. This includes dissections, non-dissections and ruptures of the aorta. OR Indicate whether a surgical procedure was done or not done on the Aortic Valve. Select one of the following: a. No b. Replacement c. Repair/Reconstruction d. Root Reconstruction with Valve Condui…	Indicate the type of aortic procedure performed in conjunction with another procedure or as the primary procedure. 1 None 2 Aneurysm 3 Dissection (including intramural hematoma) 4 Trauma 5 Coarctation 6 Other	Indicate whether a procedure was performed on the aorta.	Indicate whether a procedure was performed on the aorta.	Indicate whether a procedure was performed on the aorta.
SP_AV_Implant_Type_Bioprosthesis	Indicate the type of implant; choose one: None B = Bioprosthesis		Indicate the type of aortic valve or valve device implanted. 3 Bioprosthetic valve	Indicate the type of device used to surgically replace the aortic valve. 2 Bioprosthetic	Indicate the type of device used to surgically replace the aortic valve. 2 Bioprosthetic
SP_Aortic_Root_Asc_Or_Arch	Indicate whether the patient underwent an aortic aneurysm repair either in conjunction with, or as the primary surgical procedure. This includes dissections, non-dissections and ruptures of the aorta. And Indicate if the patient underwent repair of aneurysm in the arch of the aorta either in conjunction with, or as the primary surgical procedure. The arch begins at the origin of the innominate ar…	Indicate the type of aortic procedure performed in conjunction with another procedure or as the primary procedure. 2 Aneurysm 3 Dissection (including intramural hematoma) 5 Coarctation	Indicate whether the aortic procedure location involved the aortic root. OR Indicate whether the aortic procedure location involved the ascending aorta.	Indicate whether there was an open arch procedure OR Indicate whether an aortic root procedure was performed during this operation.	Indicate if a procedure was performed on the aortic valve or aortic root.
SP_Afib_Procedure_Any	Indicate if one of the following atrial fibrillation correction surgeries was performed either in conjunction with, or as the primary surgical procedure. The intent of both surgeries is to preclude the atria from fibrillating by disrupting the abnormal reentry pathways of electronic signals that lead to atrial fibrillation. Standard Surgical Maze Procedure: Surgical procedure in which full thickn…	Indicate whether atrial fibrillation correction surgery was performed as the primary procedure or in conjunction with another procedure.	Indicate whether an atrial fibrillation procedure was performed.	Indicate whether an atrial fibrillation procedure was performed.	Indicate whether an atrial fibrillation procedure was performed.
SP_Other_Cardiac	Indicate whether an other cardiac procedure was done (other than CABG and/or Valve procedures).	Indicate whether an other cardiac procedure was done (other than CABG and/or Valve procedures).	Indicate whether another cardiac procedure was done (other than CABG and/or Valve procedures).	Indicate whether another cardiac procedure was done (other than CABG and/or Valve procedures).	Indicate whether another cardiac procedure was done (other than CABG or Valve or Aorta or Afib procedures).
SP_MV_Implant_Type_Bioprosthesis	Indicate the type of implant; choose one: B = Bioprosthesis		Indicate the type of mitral valve or valve device implanted. 3 Bioprosthetic valve	Indicate the type of mitral valve or valve device implanted. 3 Bioprosthetic valve	Indicate the type of mitral valve or valve device implanted. 3 Bioprosthetic valve
SP_Any_Mech_Assist_Insertion		Indicate whether the patient was placed on a catheter based assist device (e.g., Impella). OR Indicate if at the time of this procedure, the patient has a VAD in place that was inserted during a previous admission or from an outside hospital.	Indicate whether the patient was placed on a catheter based assist device (e.g., Impella). OR Indicate if at the time of this procedure, the patient has a VAD in place that was inserted during a previous admission or from an outside hospital.	Indicate whether the patient was placed on a catheter based assist device (e.g., Impella). OR Indicate if at the time of this procedure, the patient has a VAD in place that was inserted during a previous admission or from an outside hospital.	Indicate if a patient had a mechanical assist device or ventricular assist device present on admission, or implanted, or explanted during this admission.
SP_MV_Leaflet_Resection		Indicate whether the mitral valve repair procedure included a leaflet resection.	Indicate whether the mitral valve repair procedure included a leaflet resection.	Indicate whether the mitral valve repair procedure included a leaflet resection.	Indicate the type of repair to the mitral valve. If more than one repair type was performed, select all that apply. 4 Leaflet resection
SP_AV_Explant		Indicate whether a prosthetic valve or annuloplasty was explanted during this procedure. Indicate the location of the first explanted prosthetic valve or annuloplasty. 1 Aortic	Indicate whether a prosthetic valve or annuloplasty was explanted during this procedure. AND Indicate the location of the first explanted prosthetic valve or annuloplasty device. 1 Aortic	Indicate whether a prosthetic valve or annuloplasty was explanted during this procedure. A	Indicate whether a prosthetic valve or annuloplasty was explanted during this procedure. AND Indicate the location of the first explanted prosthetic valve or annuloplasty device. 1 Aortic
SP_AV_Bentall	Indicate whether a surgical procedure was done or not done on the Aortic Valve. Select one of the following: d. Root Reconstruction with Valve Conduit	Indicate procedure performed on aortic valve and/or ascending aorta. 3 Root Reconstruction with valved conduit	Indicate the type of procedure that was performed on the aortic valve and/or ascending aorta. 3 Root Replacement with valved conduit (Bentall)	Indicate whether the root replacement procedure included coronary Ostial Reimplantation (Bentall).	Indicate whether the root replacement procedure included coronary Ostial Reimplantation. AND If a root procedure was performed, indicate the type of reimplantation. 1 Composite Valve Conduit
SP_Mech_Assist_Implant_Or_Removal	Indicate the specific product implanted. Implant defined as physical placement of the VAD.	Indicate whether the patient was placed on a catheter based assist device (e.g., Impella). OR VAD OR IABP OR MADECMO	Indicate whether the patient was placed on a catheter based assist device (e.g., Impella). OR VAD OR IABP OR MADECMO	Indicate whether the patient was placed on a catheter based assist device (e.g., Impella). OR VAD OR IABP OR MADECMO	Indicate if a patient had a mechanical assist device or ventricular assist device present on admission, or implanted, or explanted during this admission.
Uncommon Surgeries
SP_MV_Transcatheter_Replacement			Indicate whether the mitral valve replacement was done using a transcatheter valve device.	Indicate whether the mitral valve replacement was done using a transcatheter valve device.	Indicate whether the mitral valve replacement was done using a transcatheter valve device.
SP_PV_Surgery	Indicate whether a surgical procedure was done or not done on the Pulmonic Valve. Select one of the following: a. No b. Replacement c. Reconstruction	Indicate whether a surgical procedure was done or not done on the Pulmonic Valve. 1 No 2 Replacement 3 Reconstruction 4 Valvectomy	Indicate the type of procedure that was performed on the pulmonic valve. 2 Replacement 3 Reconstruction 4 Valvectomy	Indicate the type of procedure that was performed on the pulmonic valve. 3 Repair / Leaflet Reconstruction 2 Replacement 4 Valvectomy	Indicate the type of procedure that was performed on the pulmonic valve. 3 Repair / Leaflet Reconstruction 5 Pannus or Thrombus removal 2 Replacement 4 Valvectomy
SP_MV_Explant		Indicate the location of the first explanted prosthetic valve or annuloplasty. 2 Mitral	Indicate the location of the first explanted prosthetic valve or annuloplasty device. 2 Mitral	Indicate the location of the first explanted prosthetic valve or annuloplasty device. 2 Mitral	Indicate the location of the first explanted prosthetic valve or annuloplasty device. 2 Mitral
SP_Removal_of_Atrial_Myxoma_Cardiac_Tumors		Indicate whether the patient had resection of an intracardiac tumor. 1 None 2 Myxoma 3 Fibroelastoma 4 Hypernephroma 5 Sarcoma 6 Other	Indicate whether the patient had resection of an intracardiac tumor. 2 Myxoma 3 Fibroelastoma 4 Hypernephroma 5 Sarcoma 6 Other 1 No	Indicate whether the patient had resection of an intracardiac tumor. 2 Myxoma 3 Fibroelastoma 4 Hypernephroma 5 Sarcoma 6 Other 1 No	Indicate whether the patient had resection of an intracardiac tumor. 2 Myxoma 3 Fibroelastoma 6 Other 1 No
SP_Heart_Transplant	Indicate whether the patient had a Heterotopic or Orthotopic heart transplantation either in conjunction with, or as the primary surgical procedure.	Indicate whether the patient had a Heterotopic or Orthotopic heart transplantation either in conjunction with, or as the primary surgical procedure.	Indicate whether the patient had a Heterotopic or Orthotopic heart transplantation either in conjunction with, or as the primary surgical procedure.	Indicate whether the patient had a Heterotopic or Orthotopic heart transplantation either in conjunction with, or as the primary surgical procedure.	Indicate whether the patient had a Heterotopic or Orthotopic heart transplantation either in conjunction with, or as the primary surgical procedure.
SP_Septal_Myectomy
SP_TV_Replacement	Indicate whether a surgical procedure was done or not done on the Tricuspid Valve. Select one of the following: c. Replacement	Indicate whether a surgical procedure was done or not done on the Tricuspid Valve. 3 Replacement	Indicate the type of procedure that was performed on the tricuspid valve. 3 Replacement	Indicate whether tricuspid replacement was performed	Indicate the type of tricuspid procedure performed. 2 Replacement
SP_VAD3_Implant	Indicate whether a third ventricular assist device was implanted.	Indicate whether a third ventricular assist device was implanted.	Indicate whether a third ventricular assist device was implanted.	Indicate whether a third ventricular assist device was implanted.	Indicate whether a third ventricular assist device was implanted.
SP_AV_Commissural_Annuloplasty		Indicate whether the aortic valve repair procedure included a commissural annuloplasty.	Indicate whether the aortic valve repair procedure included a commissural annuloplasty.	Indicate whether the aortic valve repair procedure included a commissural annuloplasty.	Indicate the type of aortic valve repair that was performed. If more than one repair was performed, choose all that apply. 1 Commissural suture annuloplasty
SP_Pulmonary_Thromboembolectomy		Indicate whether the patient had surgery for pulmonary thromboembolic disease. 2 Yes, Acute 3 Yes, Chronic	Indicate whether the patient had surgery for pulmonary thromboembolic disease. 2 Yes, Acute 3 Yes, Chronic	Indicate whether the patient had surgery for pulmonary thromboembolic disease. 2 Yes, Acute 3 Yes, Chronic	Indicate whether the patient had surgery for pulmonary thromboembolic disease. 2 Acute 3 Chronic
SP_Valve_Sparing_Root_Reimplantation_David		Indicate procedure performed on aortic valve and/or ascending aorta. 10 Valve sparing root reimplantation (David)	Indicate the type of procedure that was performed on the aortic valve and/or ascending aorta. 10 Valve sparing root reimplantation (David)	Indicate the type of aortic vavle sparing root operation that was performed. 3 Valve sparing root reimplantation (David)	Indicate the type of aortic valve sparing root operation that was performed. 3 Valve sparing root reimplantation (David)
SP_TV_Explant		Indicate the location of the first explanted prosthetic valve or annuloplasty. 3 Tricuspid	Indicate the location of the first explanted prosthetic valve or annuloplasty device. 3 Tricuspid	Indicate the location of the first explanted prosthetic valve or annuloplasty device. 3 Tricuspid	Indicate the location of the first explanted prosthetic valve or annuloplasty device. 3 Tricuspid
SP_Descending_Aorta	Indicate if the patient underwent repair of a descending aortic aneurysm either in conjunction with, or as the primary surgical procedure. The descending aorta is the portion of the aorta between the arch and the abdomen.	Indicate if the patient underwent repair of a descending aortic aneurysm either in conjunction with, or as the primary surgical procedure. The descending aorta is the portion of the aorta between the arch and the abdomen.	Indicate whether the aortic procedure location involved the proximal descending aorta.	Indicate whether there was an open procedure of the descending thoracic or thoracoabdominal aorta	Indicate if a surgical procedure of the descending thoracic or thoracoabdominal aorta was performed. Endovascular procedures are not captured here.
SP_AV_Leaflet_Commissural_Resuspension_suture		Indicate whether the aortic valve repair procedure included leaflet commissural resuspension suture.	Indicate whether the aortic valve repair procedure included leaflet commissural resuspension suture.	Indicate whether the aortic valve repair procedure included leaflet commissural resuspension suture.	Indicate the type of aortic valve repair that was performed. If more than one repair was performed, choose all that apply. 3 Leaflet commissural resuspension suture
SP_AV_Repair	Indicate whether a surgical procedure was done or not done on the Aortic Valve. Select one of the following: c. Repair/Reconstruction	Indicate procedure performed on aortic valve and/or ascending aorta. 2 Repair / Reconstruction	Indicate the type of procedure that was performed on the aortic valve and/or ascending aorta. 2 Repair / Reconstruction	Indicate the type of procedure that was performed on the aortic valve and/or ascending aorta. 2 Repair / Reconstruction	Indicate the type of procedure that was performed on the aortic valve. 2 Repair / Reconstruction
SP_Pericardiectomy
SP_VAD2_Implant	Indicate whether a second ventricular assist device was implanted.	Indicate whether a second ventricular assist device was implanted.	Indicate whether a second ventricular assist device was implanted.	Indicate whether a second ventricular assist device was implanted.	Indicate whether a second ventricular assist device was implanted.
SP_AV_Implant_Type_Homograft	Indicate the type of implant; choose one: H = Homograft		Indicate the type of aortic valve or valve device implanted. 5 Homograft	Indicate the type of device used for root replacement. 4 Homograft root replacement	Indicate the type of device used for root replacement. 4 Homograft root replacement
SP_MV_Neochords_PTFE		Indicate whether the mitral valve repair procedure included neochords (PTFE).	Indicate whether the mitral valve repair procedure included neochords (PTFE).	Indicate whether the mitral valve repair procedure included neochords (PTFE).	Indicate the type of repair to the mitral valve. If more than one repair type was performed, select all that apply. 7 Neochords (PTFE)
SP_Carotid_Endarterectomy	Indicate whether the patient underwent surgical removal of stenotic atheromatous plaque or percutaneous/surgical placement of carotid stent in conjunction with the primary surgical procedure.	Indicate whether the patient underwent surgical removal of stenotic atheromatous plaque or percutaneous/surgical placement of carotid stent in conjunction with the primary surgical procedure.	Indicate whether the patient underwent surgical removal of stenotic atheromatous plaque or percutaneous/surgical placement of carotid stent in conjunction with the primary surgical procedure.	Indicate whether the patient underwent surgical removal of stenotic atheromatous plaque or percutaneous/surgical placement of carotid stent in conjunction with the primary surgical procedure.	Indicate whether the patient underwent surgical removal of stenotic atheromatous plaque or percutaneous/surgical placement of carotid stent in conjunction with the primary surgical procedure.
SP_IABP_Insertion	Indicate whether the patient was placed on Intra-Aortic Balloon Pump (IABP).	Indicate whether the patient was placed on Intra-Aortic Balloon Pump (IABP).	Indicate whether the patient was placed on an Intra-Aortic Balloon Pump (IABP).	Indicate whether the patient was placed on an Intra-Aortic Balloon Pump (IABP).	Indicate whether the patient was placed on an Intra-Aortic Balloon Pump (IABP).
SP_VAD_Previously_Implanted	Indicate if the patient, during a previous hospitalization, received a mechanical ventricular assist device, pneumatically or electrically controlled, that supports the pumping chambers of the heart.	Indicate if at the time of this procedure, the patient has a VAD in place that was inserted during a previous admission or from an outside hospital.	Indicate if at the time of this procedure, the patient has a VAD in place that was inserted during a previous admission or from an outside hospital.	Indicate if at the time of this procedure, the patient has a VAD in place that was inserted during a previous admission or from an outside hospital.	Indicate if at the time of this procedure, the patient has a VAD in place that was inserted during a previous admission or from an outside hospital.
SP_AV_Leaflet_Plication		Indicate whether the aortic valve repair procedure included leaflet plication.	Indicate whether the aortic valve repair procedure included leaflet plication.	Indicate whether the aortic valve repair procedure included leaflet plication.	Indicate the repair type of the aortic valve. If more than one repair type was performed, select all that apply. 2 Leaflet plication
SP_AV_Implant_Type_Autograft_Ross		Indicate procedure performed on aortic valve and/or ascending aorta. 8 Autograft with pulmonary valve- Ross procedure	Indicate the type of procedure that was performed on the aortic valve and/or ascending aorta. 8 Autograft with pulmonary valve (Ross procedure)	Indicate the type of device used for root replacement. 3 Autograft with native pulmonary valve (Ross procedure)	Indicate the type of device used for root replacement. 3 Autograft with native pulmonary valve (Ross procedure)
SP_MV_Implant_Type_Mechanical	Indicate the type of implant; choose one: M = Mechanical		Indicate the type of mitral valve or valve device implanted. 1 Mechanical valve	Indicate the type of mitral valve or valve device implanted. 1 Mechanical valve	Indicate the type of mitral valve or valve device implanted. 1 Mechanical valve
SP_Non_Cardiac	Indicate whether a non-cardiac procedure was done.	Indicate whether a non-cardiac procedure was done.	Indicate whether a non-cardiac procedure was done.	Indicate whether a non-cardiac procedure was done.	Indicate whether a non-cardiac procedure was done.
SP_AV_Division_of_Fused_Leaflet_Raphe		Indicate whether the aortic valve repair procedure included division of fused leaflet raphe.	Indicate whether the aortic valve repair procedure included division of fused leaflet raphe.	Indicate whether the aortic valve repair procedure included division of fused leaflet raphe.	Indicate the repair type of the aortic valve. If more than one repair type was performed, select all that apply. 13 Division of fused leaflet raphe
SP_AV_Leaflet_Pericardial_Patch		Indicate whether the aortic valve repair procedure included leaflet pericardial patch.	Indicate whether the aortic valve repair procedure included leaflet pericardial patch.	Indicate whether the aortic valve repair procedure included leaflet pericardial patch.	Indicate the type of aortic valve repair that was performed. If more than one repair was performed, choose all that apply. 12 Leaflet pericardial patch
SP_AV_Implant_Type_Mechanical	Indicate the type of implant; choose one: M = Mechanical		Indicate the type of aortic valve or valve device implanted. 1 Mechanical valve	Indicate the type of device used to surgically replace the aortic valve. 1 Mechanical	Indicate the type of device used to surgically replace the aortic valve. 1 Mechanical
SP_MV_Cleft_Repair_Scallop_Closure			Indicate whether the mitral valve repair procedure included a mitral cleft repair.	Indicate whether the mitral valve repair procedure included a mitral cleft repair.	Indicate the type of repair to the mitral valve. If more than one repair type was performed, select all that apply. 9 Mitral cleft repair (scallop closure)
SP_MV_Repair_Attempt	Indicate whether a Mitral Valve Repair was attempted prior to the Mitral Valve Replacement.	Indicate whether a Mitral Valve Repair was attempted prior to the Mitral Valve Replacement.	Indicate whether a Mitral Valve Repair was attempted prior to the Mitral Valve Replacement.	Indicate whether a Mitral Valve Repair was attempted prior to the Mitral Valve Replacement.	Indicate whether a Mitral Valve Repair was attempted prior to the Mitral Valve Replacement.
SP_Other_Congenital	Indicate whether the patient had a congenital defect repair either in conjunction with, or as the primary surgical procedure.	Indicate whether the patient had a congenital defect repair either in conjunction with, or as the primary surgical procedure.	Indicate whether the patient had a congenital defect repair either in conjunction with, or as the primary surgical procedure. Do not include bicuspid Aortic valve or PFO here as these are captured elsewhere.	Indicate whether the patient had a congenital defect repair either in conjunction with, or as the primary surgical procedure. Do not include bicuspid Aortic valve or PFO here as these are captured elsewhere.	Indicate whether the patient had a congenital defect repair either in conjunction with, or as the primary surgical procedure. Do not include ASD - Secumdium, PFO, Unicuspid, Bicuspid, Qudracuspid Valve here as these are captured elsewhere.
SP_PV_Repair	Indicate whether a surgical procedure was done or not done on the Pulmonic Valve. Select one of the following: Repair	Indicate whether a surgical procedure was done or not done on the Pulmonic Valve. Repair	Indicate the type of procedure that was performed on the pulmonic valve. Repair	Indicate the type of procedure that was performed on the pulmonic valve. 3 Repair / Leaflet Reconstruction	Indicate the type of procedure that was performed on the pulmonic valve. 3 Repair / Leaflet Reconstruction
SP_MV_Implant_Type_Other	Indicate the type of implant; choose one: None		Indicate the type of mitral valve or valve device implanted. 6 Other	Indicate the type of mitral valve or valve device implanted. 6 Other	Indicate the type of mitral valve or valve device implanted. 6 Other
SP_Subaortic_Stenosis_Resection	Indicate whether a surgical procedure was done or not done on the Aortic Valve. Select one of the following: i. Resection Sub-Aortic Stenosis	Indicate whether resection of sub-aortic tissue was performed alone or in conjunction with an aortic valve procedure.	Indicate the type of subaortic stenosis. 1 Muscle 3 Membrane	Indicate the type of subaortic stenosis. 1 Muscle 3 Membrane	Indicate the type of subaortic stenosis. 1 Muscle 3 Membrane 6 Other
SP_ECMO_Insertion		Indicate whether the patient was placed on ECMO.	Indicate whether the patient was placed on ECMO. 3 Veno-venous 4 Veno-arterial 5 Veno-venous converted to Veno-arterial 2 No	Indicate whether the patient was placed on ECMO. 3 Veno-venous 4 Veno-arterial 5 Veno-venous converted to Veno-arterial 2 No	Indicate the mode in which the patient was placed on ECMO. 3 Veno-venous 4 Veno-arterial 6 Veno-Arterial Venous (VAV) 7 Veno-venous arterial (VVA)
SP_AV_Leaflet_Debridement		Indicate whether the aortic valve repair procedure included leaflet debridement.	Indicate whether the aortic valve repair procedure included leaflet debridement.	Indicate whether the aortic valve repair procedure included leaflet debridement.	Indicate the type of aortic valve repair that was performed. If more than one repair was performed, choose all that apply. 8 Leaflet debridement
SP_MV_Edge_to_Edge_Repair		Indicate whether the mitral valve repair procedure included an edge to edge repair.	Indicate whether the mitral valve repair procedure included an edge to edge repair.	Indicate whether the mitral valve repair procedure included an edge to edge repair.	Indicate the type of repair to the mitral valve. If more than one repair type was performed, select all that apply. 8 Edge to edge repair
SP_Other_Vascular_Procedure	Indicate whether patient had procedures treating peripheral vascular disease in conjunction with the primary surgical procedure.	Indicate whether patient had procedures treating peripheral vascular disease in conjunction with the primary surgical procedure.	Indicate whether patient had procedures treating peripheral vascular disease or condition in conjunction with the primary surgical procedure.	Indicate whether patient had procedures treating peripheral vascular disease or condition in conjunction with the primary surgical procedure.	Indicate whether patient had a procedure to treat vascular disease in conjunction with the primary surgical procedure.
SP_Cath_Based_Assist_Device_Used		Indicate whether the patient was placed on a catheter based assist device (e.g., Impella).	Indicate whether the patient was placed on a catheter based assist device (e.g., Impella).	Indicate whether the patient was placed on a catheter based assist device (e.g., Impella).	Indicate whether the patient was placed on a catheter based assist device (e.g., Impella).
SP_AV_Annular_Enlargement	Indicate whether an annular enlargement procedure was performed on the Aortic Valve. An aortic annular enlargement is defined as incision of the aortic annulus to enlarge the aortic orifice. Annular enlargement techniques, include but are not limited to Manouguian, Konno and Nicks.	Indicate whether an annular enlargement procedure was performed on the Aortic Valve. An aortic annular enlargement is defined as incision of the aortic annulus to enlarge the aortic orifice. Annular enlargement techniques, include but are not limited to Manouguian, Konno and Nicks.	Indicate whether an annular enlargement procedure was performed on the Aortic Valve. An aortic annular enlargement is defined as incision of the aortic annulus to enlarge the aortic orifice. Annular enlargement techniques include but are not limited to Manouguian, Konno and Nicks.	Indicate whether an annular enlargement procedure was performed on the Aortic Valve. An aortic annular enlargement is defined as incision of the aortic annulus to enlarge the aortic orifice. Annular enlargement techniques include but are not limited to Manouguian, Konno and Nicks.	Indicate whether an annular enlargement procedure was performed on the Aortic Valve.
SP_MV_Leaflet_Plication			Indicate whether the mitral valve repair procedure included leaflet plication.	Indicate whether the mitral valve repair procedure included folding plasty.	Indicate the type of repair to the mitral valve. If more than one repair type was performed, select all that apply. 11 Leaflet Plication
SP_MV_Sliding_Plasty		Indicate whether the mitral valve repair procedure included a sliding plasty.	Indicate whether the mitral valve repair procedure included a sliding plasty.	Indicate whether the mitral valve repair procedure included a sliding plasty.	Indicate whether the mitral valve repair procedure included a sliding plasty.
SP_Ventricular_Septal_Defect_Repair			Indicate whether the patient had a Ventricular Septal Defect Repair either in conjunction with, or as the primary surgical procedure.	Indicate whether the patient had a Ventricular Septal Defect Repair either in conjunction with, or as the primary surgical procedure.	Indicate whether the patient had an acquired Ventricular Septal Defect Repair either in conjunction with, or as the primary surgical procedure.
SP_MV_Commissuroplasty			Indicate whether the mitral valve repair procedure included a mitral commissuroplasty.	Indicate whether the mitral valve repair procedure included a mitral commissuroplasty.	Indicate the type of repair to the mitral valve. If more than one repair type was performed, select all that apply. 6 Mitral commissuroplasty
SP_MV_Commissurotomy		Indicate whether the mitral valve repair procedure included a mitral commissurotomy.	Indicate whether the mitral valve repair procedure included a mitral commissurotomy.	Indicate whether the mitral valve repair procedure included a mitral commissurotomy.	Indicate the type of repair to the mitral valve. If more than one repair type was performed, select all that apply. 3 Mitral commissurotomy
SP_ASD_PFO_Repair	Indicate whether the patient had an Atrial Septal Defect Repair either in conjunction with, or as the primary surgical procedure including but not limited to ASD, Secundum; ASD, Sinus venosus; and PFO.	Indicate whether the patient had an Atrial Septal Defect Repair either in conjunction with, or as the primary surgical procedure including but not limited to ASD, Secundum; ASD, Sinus venosus; and PFO.	Indicate whether a patent foramen ovale (PFO) was repaired.	Indicate whether a patent foramen ovale (PFO) was repaired.	Indicate if an ASD repair was performed.
SP_Other_Thoracic_Procedure	Indicate whether a non-cardiac procedure was done.	Indicate whether a non-cardiac procedure was done.	Indicate whether a non-cardiac procedure was done.	Indicate whether a non-cardiac procedure was done.	Indicate whether patient underwent a procedure involving the thorax/pleura in conjunction with the primary surgical procedure.
SP_AV_Leaflet_Free_Edge_Reinforcement		Indicate whether the aortic valve repair procedure included leaflet free edge reinforcement (PTFE) suture.	Indicate whether the aortic valve repair procedure included leaflet free edge reinforcement (PTFE) suture.	Indicate whether the aortic valve repair procedure included leaflet free edge reinforcement (PTFE) suture.	Indicate the type of aortic valve repair that was performed. If more than one repair was performed, choose all that apply. 4 Leaflet free edge reinforcement
SP_AV_Ring_Annuloplasty		Indicate whether the aortic valve repair procedure included a ring annuloplasty.	Indicate whether the aortic valve repair procedure included a ring annuloplasty.	Indicate the type of ring annuloplasty that was used in this procedure. 1 External Ring 2 Internal Ring	Indicate the type of ring annuloplasty that was used in this procedure. 1 External Ring 2 Internal Ring
SP_MV_Leaflet_Extension_Replacement_Patch		Indicate whether the mitral valve repair procedure included a leaflet extension / replacement / patch.	Indicate whether the mitral valve repair procedure included a leaflet extension / replacement / patch.	Indicate whether the mitral valve repair procedure included a leaflet extension / replacement / patch.	Indicate the type of repair to the mitral valve. If more than one repair type was performed, select all that apply. 5 Leaflet extension/replacement patch
SP_Any_Major_Ventricular_Procedure					Indicate whether another cardiac procedure was done (other than CABG or Valve or Aorta or Afib procedures).
SP_MV_Chordal_Leaflet_Transfer		Indicate whether the mitral valve repair procedure included a chordal / leaflet transfer.	Indicate whether the mitral valve repair procedure included a chordal / leaflet transfer.	Indicate whether the mitral valve repair procedure included a chordal / leaflet transfer.	Indicate the type of repair to the mitral valve. If more than one repair type was performed, select all that apply. 10 Chordal Transfer `
SP_MV_Annular_Decalcification_Debridement		Indicate whether the mitral valve repair procedure included an annular decalcification.	Indicate whether the mitral valve repair procedure included an annular decalcification.	Indicate whether the mitral valve repair procedure included an annular decalcification / debridement.	Indicate the type of repair to the mitral valve. If more than one repair type was performed, select all that apply. 2 Annular decalcification/debridement
SP_Pericardial_Window
SP_Valve_Sparing_Root_remodeling_Yacoub		Indicate procedure performed on aortic valve and/or ascending aorta. 11 Valve sparing root remodeling (Yacoub)	Indicate the type of procedure that was performed on the aortic valve and/or ascending aorta. 11 Valve sparing root remodeling (Yacoub)	Indicate the type of aortic vavle sparing root operation that was performed. 4 Valve sparing root remodeling (Yacoub)	Indicate the type of aortic valve sparing root operation that was performed. 4 Valve sparing root remodeling (Yacoub)
SP_Valve_Sparing_Resuspension_Asc_Ao		Indicate procedure performed on aortic valve and/or ascending aorta. 6 Resuspension AV with replacement of ascending aorta	Indicate the type of procedure that was performed on the aortic valve and/or ascending aorta. 6 Resuspension AV with replacement of ascending aorta	Indicate the type of aortic vavle sparing root operation that was performed. 2 Resuspension AV with replacement of ascending aorta	more than one intervention was performed, select all that apply.
SP_Valve_Sparing_Root_Reconstruction_Florida		Indicate procedure performed on aortic valve and/or ascending aorta. Valve Sparing Root Reconstruction (Florida)	Indicate the type of procedure that was performed on the aortic valve and/or ascending aorta. 15 Valve sparing root reconstruction (Florida Sleeve)	Indicate the type of aortic vavle sparing root operation that was performed. 5 Valve sparing root reconstruction (Florida Sleeve)	Indicate the type of aortic valve sparing root operation that was performed. 5 Valve sparing root reconstruction (Florida Sleeve)
SP_AV_Leaflet_Resection_Suture		Indicate whether the aortic valve repair procedure included leaflet resection.	Indicate whether the aortic valve repair procedure included leaflet resection.	Indicate whether the aortic valve repair procedure included leaflet resection.	Indicate the repair type of the aortic valve. If more than one repair type was performed, select all that apply. 11 Leaflet resection suture
SP_AV_Repair_of_Periprosthetic_Leak			Indicate whether the aortic valve repair procedure included repair of a Periprosthetic leak.	Indicate whether the aortic valve repair procedure included repair of a Periprosthetic leak.	Indicate what procedure was performed on a previously implanted prosthetic Aortic valve. If more than one intervention was performed, select all that apply. 1 Repair of periprosthetic leak
SP_Transmyocardial_Laser_Revascularization	Indicate whether the patient underwent the creation of multiple channels in left ventricular myocardium with a laser fiber either in conjunction with, or as the primary surgical procedure.	Indicate whether the patient underwent the creation of multiple channels in left ventricular myocardium with a laser fiber either in conjunction with, or as the primary surgical procedure.	Indicate whether the patient underwent the creation of multiple channels in left ventricular myocardium with a laser fiber either in conjunction with, or as the primary surgical procedure.	Indicate whether the patient underwent the creation of multiple channels in left ventricular myocardium with a laser fiber either in conjunction with, or as the primary surgical procedure.	Indicate whether the patient underwent the creation of multiple channels in left ventricular myocardium with a laser fiber either in conjunction with, or as the primary surgical procedure.
SP_Trauma_Repair	Indicate whether the patient had a surgical procedure for an injury due to Cardiac Trauma either in conjunction with, or as the primary surgical procedure.	Indicate whether the patient had a surgical procedure for an injury due to Cardiac Trauma either in conjunction with, or as the primary surgical procedure.	Indicate whether the patient had a surgical procedure for an injury due to Cardiac Trauma either in conjunction with, or as the primary surgical procedure.	Indicate whether the patient had a surgical procedure for an injury due to Cardiac Trauma either in conjunction with, or as the primary surgical procedure.	Indicate whether the patient had a surgical procedure for an injury due to Cardiac Trauma either in conjunction with, or as the primary surgical procedure.
SP_Valve_Sparing_Resuspension_No_Asc_Ao		Indicate whether the aortic valve repair procedure included leaflet commissural resuspension suture.	Indicate whether the aortic valve repair procedure included leaflet commissural resuspension suture.	Indicate whether the aortic valve repair procedure included leaflet commissural resuspension suture.	Indicate the repair type of the aortic valve. If more than one repair type was performed, select all that apply. Resuspension AV without replacement of ascending aorta
SP_MV_Native_Pannus_Thrombus_Removal					Indicate the type of repair to the mitral valve. If more than one repair type was performed, select all that apply. 12 Pannus/Thrombus Removal (Native Valve)
SP_MV_Prosthetic_Valve_Repair					Indicate the type of procedure that was performed on the mitral valve. 3 Surgical Prosthetic Valve Intervention (Not explant of valve) OR Indicate what procedure was performed on a previously implanted prosthetic Mitral valve. If more than one intervention was performed, select all that apply. 1 Repair of periprosthetic leak
