# Supplementary material for: Automating surgical procedure extraction for society of surgeons adult cardiac surgery registry using pretrained language models
Source: JAMIA Open. 2024 Jul 24;7(3):ooae054. doi: 10.1093/jamiaopen/ooae054 (PMC11268872; doi:10.1093/jamiaopen/ooae054)
Supplement: ooae054_Supplementary_Data [file ooae054_supplementary_data.zip › supp_table2.csv]

Common Surgeries (>=5% Positive Rate)	best_eval_f1	best_eval_pr_auc	best_eval_precision	best_eval_recall
SP_TV_Native	0.9974	0.9988	0.9974	0.9975
SP_MV_Native	0.9799	0.9946	0.9796	0.9803
SP_Cardiac_Valve_Any	0.9646	0.9941	0.9646	0.9647
SP_MV_Surgery	0.9628	0.9866	0.9626	0.9629
SP_CABG	0.9526	0.9872	0.9518	0.9568
SP_AV_Surgery	0.9502	0.9887	0.9467	0.958
SP_MV_Replacement	0.9502	0.9703	0.9499	0.9506
SP_AV_Replacement	0.9468	0.9794	0.9467	0.9469
SP_TV_Surgery	0.9434	0.9668	0.9358	0.961
SP_PV_Replacement	0.9434	0.9664	0.9363	0.961
SP_MV_Repair	0.9417	0.9744	0.9415	0.9419
SP_AV_Native	0.9371	0.9718	0.9371	0.9372
SP_TAVR	0.937	0.9603	0.9357	0.9384
SP_MV_Annuloplasty	0.9325	0.9449	0.9323	0.9328
SP_MV_Implant_Type_Annuloplasty_Device	0.9291	0.9382	0.9289	0.9294
SP_TV_Repair	0.9268	0.9427	0.9257	0.9292
SP_TV_Annuloplasty	0.926	0.9294	0.9257	0.9263
SP_Aorta_Surgery	0.9138	0.9487	0.9136	0.9139
SP_Aorta_Major_Proc	0.9128	0.9492	0.9127	0.913
SP_AV_Implant_Type_Bioprosthesis	0.8783	0.9118	0.8781	0.8784
SP_Aortic_Root_Asc_Or_Arch	0.8944	0.9332	0.8941	0.8947
SP_Afib_Procedure_Any	0.7235	0.8117	0.7233	0.7236
SP_Other_Cardiac	0.6767	0.7444	0.6762	0.6771
SP_MV_Implant_Type_Bioprosthesis	0.8621	0.8592	0.8617	0.8644
SP_Any_Mech_Assist_Insertion	0.5231	0.5298	0.5193	0.527
SP_MV_Leaflet_Resection	0.3148	0.3249	0.31	0.3197
SP_AV_Explant	0.4753	0.475	0.47	0.4881
SP_AV_Bentall	0.6402	0.702	0.64	0.6405
SP_Mech_Assist_Implant_Or_Removal	0.472	0.459	0.4717	0.4723
uncommon surgeries (<5% pos rate)	best_eval_f1	best_eval_pr_auc	best_eval_precision	best_eval_recall
SP_MV_Transcatheter_Replacement	0.898	0.8586	0.88	0.9167
SP_PV_Surgery	0.4549	0.432	0.4531	0.4567
SP_MV_Explant	0.4369	0.433	0.4363	0.4375
SP_Removal_of_Atrial_Myxoma_Cardiac_Tumors	0.4145	0.4477	0.413	0.4161
SP_Heart_Transplant	0.852	0.8991	0.8489	0.8551
SP_Septal_Myectomy	0.8007	0.7742	0.7993	0.8021
SP_TV_Replacement	0.7266	0.7579	0.7239	0.7293
SP_VAD3_Implant	0.5136	0.5051	0.5126	0.5145
SP_AV_Commissural_Annuloplasty	0.5116	0.4417	0.5025	0.5211
SP_Pulmonary_Thromboembolectomy	0.6735	0.7227	0.6712	0.6759
SP_Valve_Sparing_Root_Reimplantation_David	0.6471	0.6575	0.6452	0.649
SP_TV_Explant	0.4731	0.4815	0.4681	0.4783
SP_Descending_Aorta	0.6316	0.7054	0.6311	0.6321
SP_AV_Leaflet_Commissural_Resuspension_suture	0.6286	0.5473	0.5946	0.6667
SP_AV_Repair	0.6218	0.5757	0.6212	0.6224
SP_Pericardiectomy	0.6061	0.5706	0.6034	0.6087
SP_VAD2_Implant	0.5946	0.5022	0.5935	0.5957
SP_AV_Implant_Type_Homograft	0.5752	0.5282	0.5665	0.5841
SP_MV_Neochords_PTFE	0.5448	0.5875	0.5445	0.5451
SP_Carotid_Endarterectomy	0.4	0.2738	0.3846	0.4167
SP_IABP_Insertion	0.383	0.3002	0.3826	0.3835
SP_VAD_Previously_Implanted	0.381	0.3501	0.3704	0.3922
SP_AV_Leaflet_Plication	0.3784	0.3115	0.3763	0.3804
SP_AV_Implant_Type_Autograft_Ross	0.3736	0.3047	0.3696	0.3778
SP_MV_Implant_Type_Mechanical	0.3343	0.3863	0.3316	0.3614
SP_Non_Cardiac	0.3181	0.2434	0.3177	0.3185
SP_AV_Division_of_Fused_Leaflet_Raphe	0.3099	0.2925	0.3084	0.3113
SP_AV_Leaflet_Pericardial_Patch	0.3077	0.1764	0.2857	0.3333
SP_AV_Implant_Type_Mechanical	0.2939	0.3071	0.2935	0.3135
SP_MV_Cleft_Repair_Scallop_Closure	0.2939	0.2961	0.2849	0.3359
SP_MV_Repair_Attempt	0.2765	0.2082	0.2752	0.2778
SP_Other_Congenital	0.2697	0.2147	0.269	0.2704
SP_PV_Repair	0.2667	0.1063	0.25	0.2857
SP_MV_Implant_Type_Other	0.2609	0.3269	0.25	0.2727
SP_Subaortic_Stenosis_Resection	0.2581	0.1963	0.254	0.2623
SP_ECMO_Insertion	0.2522	0.1898	0.2511	0.2533
SP_AV_Leaflet_Debridement	0.2478	0.1648	0.2373	0.2593
SP_MV_Edge_to_Edge_Repair	0.2416	0.2205	0.24	0.2462
SP_Other_Vascular_Procedure	0.2047	0.1423	0.2042	0.2053
SP_Cath_Based_Assist_Device_Used	0.1967	0.13	0.1957	0.1978
SP_AV_Annular_Enlargement	0.1943	0.1428	0.1939	0.1947
SP_MV_Leaflet_Plication	0.1424	0.0923	0.1419	0.1429
SP_MV_Sliding_Plasty	0.1336	0.1365	0.1333	0.1339
SP_Ventricular_Septal_Defect_Repair	0.1205	0.0636	0.119	0.122
SP_MV_Commissuroplasty	0.1062	0.0971	0.1059	0.1065
SP_MV_Commissurotomy	0.0997	0.0706	0.0994	0.1
SP_ASD_PFO_Repair	0.0982	0.0599	0.0976	0.0988
SP_Other_Thoracic_Procedure	0.0979	0.0365	0.0972	0.0986
SP_AV_Leaflet_Free_Edge_Reinforcement	0.0952	0.0694	0.0833	0.1111
SP_AV_Ring_Annuloplasty	0.0828	0.0361	0.0824	0.0833
SP_MV_Leaflet_Extension_Replacement_Patch	0.0825	0.0548	0.0816	0.0833
SP_Any_Major_Ventricular_Procedure	0.0813	0.0575	0.0806	0.125
SP_MV_Chordal_Leaflet_Transfer	0.0755	0.0513	0.0741	0.0769
SP_MV_Annular_Decalcification_Debridement	0.0396	0.0187	0.0392	0.04
SP_Pericardial_Window	0	0.0005	0	0
SP_Valve_Sparing_Root_remodeling_Yacoub	0	0.0318	0	0
SP_Valve_Sparing_Resuspension_Asc_Ao	0	0	0	0
SP_Valve_Sparing_Root_Reconstruction_Florida	0	0.027	0	0
SP_AV_Leaflet_Resection_Suture	0	0.0239	0	0
SP_AV_Repair_of_Periprosthetic_Leak	0	0	0	0
SP_Transmyocardial_Laser_Revascularization	0	0.0018	0	0
SP_Trauma_Repair	0	0.0332	0	0
SP_Valve_Sparing_Resuspension_No_Asc_Ao	0	0	0	0
SP_MV_Native_Pannus_Thrombus_Removal	0	0.0029	0	0
SP_MV_Prosthetic_Valve_Repair	0	0.0037	0	0
